# Supplementary material for: Detection of Fusobacterium nucleatum DNA in primary care patient stool samples does not predict progression of colorectal neoplasia
Source: PLoS One. 2022 Jun 3;17(6):e0269541. doi: 10.1371/journal.pone.0269541 (PMC9165787; doi:10.1371/journal.pone.0269541)
Supplement: S1 File — (XLSX) [file pone.0269541.s001.xlsx]

## Sheet: Sheet1
S1 File
Abundance of F. nucleatum in patient cohorts
(copies/mg stool)
Primary Care Cohort		CRC Cohort		Healthy Controls
Patient	F. nucleatum	Patient	F. nucleatum	Volunteer	F. nucleatum
1	635.4	200	1158	101	0
2	0	201	40.8	103	0
3	0	202	0	104	3.38
4	69.29	203	0	106	0
5	0	205	5.82	116	0
6	0	206	42.53	120	0
7	0	207	0	131	0
8	7.1	208	7.4	132	0
9	0	211	0	133	0
11	0	212	15.04	135	0
12	25.6	213	0	137	0
13	0	214	5.28	138	0
14	55.9	217	0	149	0
15	23336	218	0	150	0
16	0	220	0	155	0
17	35.64	223	13.2	156	0
18	0	225	0	157	0
20	0	226	23.83	158	0
21	0	227	11.1	159	0
22	12.15	228	0	160	0
23	0	231	0	162	0
24	0	233	0	163	0
25	159.2	235	0	164	5.74
27	0	236	4.32	166	0
28	0	238	0	169	0
29	114.9	239	0	170	0
30	0	241	0	171	0
31	0	247	1233	172	0
32	0	249	0.1	175	0.5
33	50.05	250	2.57	178	0
34	0	253	0	182	0
35	0	255	7214	185	0
36	0	256	0	187	0
37	0	257	30.68	192	0
38	0	258	0	193	0
39	0	259	5.42	194	0
40	441	262	0	195	0
42	57.01	263	0.56	300	0
43	28.32	264	0	301	0
45	0	266	693.2	302	0
46	0	267	0	303	0
47	0	269	2496	304	0
48	8.21	270	3.04	306	0
51	0	271	50.53	308	0.51
52	7.87	272	0	309	0
55	0	274	2778	310	0
57	0	275	0	311	0
59	0	276	0	313	0
60	0	277	0	316	0
61	553.7	278	1.24	318	0
62	0	279	0	319	0
63	42.37	280	0	320	0
64	28.88	281	26.57	321	0
65	35.54	283	10.3	322	0
66	0	284	212.6	323	0
67	120.9	287	59.2	324	0
68	36.91	289	0	325	0
69	0
70	30090
71	1561
72	47.53
73	0
74	236
75	0
76	0
77	0
78	0
79	0
80	142.1
81	0
82	40.55
86	75.24
87	1023
88	26.12
89	0
90	164
91	0
92	186.6
93	8.5
94	0
96	3.24
97	27.55
98	0
99	9.49
100	0
101	0
102	529.2
103	52.08
104	16.75
105	234.2
106	3.29
107	33.3
108	0
109	0
110	0
111	265.7
112	16.75
113	0
114	0
115	33.2
116	0
119	25.44
120	51.83
121	4.36
122	2.5
123	0
124	0
126	0
127	0
128	87.06
129	224.9
130	0
131	0
132	24.65
133	0
134	0
135	2196
137	453.3
138	2616
139	0
140	0
141	95.43
142	0
143	0
144	0
145	7.02
146	0
148	0
149	0
150	0
151	0
152	0
153	0
154	2149
155	0
156	0.72
157	262.1
158	0
159	12.33
160	6312
164	3.21
165	4.41
166	0
167	0
168	1.38
169	3789
170	5732
171	0
172	0
173	5.14
174	0
175	13.26
176	1098
177	13.27
178	6.14
179	12.94
180	0
181	0
183	34.76
185	644.3
186	0
187	64039
189	27741
190	0
191	3.17
192	5.63
193	83.17
194	0
195	0
196	0
197	0
198	0
199	6.74
201	65.4
202	0
203	0
204	187.7
205	0
206	0
208	0
211	0
212	16049
213	11.38
214	644.6
215	0
